# Supplementary material for: PLGA/SF/linagliptin wound matrix-induced membrane promotes diabetic wounds healing by inhibiting macrophage pyroptosis
Source: Regen Biomater. 2026 May 8;13:rbag048. doi: 10.1093/rb/rbag048 (PMC13283444; doi:10.1093/rb/rbag048)
Supplement: rbag048_Supplementary_Data [file rbag048_supplementary_data.zip]

Archive with 6 entries (6 files):
- Response_to_reviewers.docx
- Supplement_Figure_4.png
- Supplement_Figure_1.png
- Supplement_Figure_2.png
- Supplement_Figure_3.png
- Supplementary_Information_for Regenerative_Biomaterial.docx
